# Supplementary material for: Correction: Expression Analysis of All Protease Genes Reveals Cathepsin K to Be Overexpressed in Glioblastoma
Source: PLoS One. 2015 Oct 29;10(10):e0142116. doi: 10.1371/journal.pone.0142116 (PMC4626119; doi:10.1371/journal.pone.0142116)
Supplement: S6 File — (XLS) [file pone.0142116.s001.xls]

## Sheet: GBM_U
EntrezID	GeneSymbol	GeneName	AffymetrixID	Family	Subfamily	geneindex	FC:(class1/class2)	pfp	Pvalue
1075	CTSC	cathepsin C	201487_at	C1	C1A	697	1.3385	0	0
11098	PRSS23	protease, serine, 23	202458_at	S1	S1A	963	1.4821	0	0
1200	TPP1	tripeptidyl peptidase I	200742_s_at	S53	N/A	1266	1.5228	0	0
1508	CTSB	cathepsin B	200838_at	C1	C1A	1588	1.4422	0	0
1514	CTSL1	cathepsin L1	202087_s_at	C1	C1A	1599	1.4548	0	0
1605	DAG1	dystroglycan 1 (dystrophin-associated glycoprotein 1)	205417_s_at	S72	N/A	1689	1.4378	0	0
165	AEBP1	AE binding protein 1	201792_at	M14	M14B	1735	1.1972	0	0
1809	DPYSL3	dihydropyrimidinase-like 3	201430_s_at	M38	N/A	1851	1.3319	0	0
23478	SEC11A	SEC11 homolog A (S. cerevisiae)	201290_at	S26	S26B	2840	1.3202	0	0
25825	BACE2	beta-site APP-cleaving enzyme 2	217867_x_at	A1	A1A	3165	1.4863	0	0
3426	CFI	complement factor I	203854_at	S1	S1A	4542	1.3045	0	0
4057	LTF	lactotransferrin	202018_s_at	S60	N/A	5102	1.0671	0	0
4232	MEST	mesoderm specific transcript homolog (mouse)	202016_at	S33	N/A	5245	1.2196	0	0
4313	MMP2	matrix metallopeptidase 2 (gelatinase A, 72kDa gelatinase, 72kDa type IV collagenase)	201069_at	M10	M10A	5300	1.3438	0	0
4318	MMP9	matrix metallopeptidase 9 (gelatinase B, 92kDa gelatinase, 92kDa type IV collagenase)	203936_s_at	M10	M10A	5304	1.192	0	0
4811	NID1	nidogen 1	202007_at	T5	N/A	5601	1.3948	0	0
51056	LAP3	leucine aminopeptidase 3	217933_s_at	M17	N/A	5916	1.338	0	0
51279	C1RL	complement component 1, r subcomponent-like	218983_at	S1	S1A	6068	1.5084	0	0
5327	PLAT	plasminogen activator, tissue	201860_s_at	S1	S1A	6493	1.3957	0	0
54504	CPVL	carboxypeptidase, vitellogenic-like	208146_s_at	S10	N/A	6696	1.3399	0	0
5476	CTSA	cathepsin A	200661_at	S10	N/A	6793	1.426	0	0
5547	PRCP	prolylcarboxypeptidase (angiotensinase C)	201494_at	S28	N/A	7325	1.3051	0	0
5683	PSMA2	proteasome (prosome, macropain) subunit, alpha type, 2	201316_at	T1	T1A	7805	1.4628	0	0
5696	PSMB8	proteasome (prosome, macropain) subunit, beta type, 8 (large multifunctional peptidase 7)	209040_s_at	T1	T1A	7876	1.3191	0	0
5698	PSMB9	proteasome (prosome, macropain) subunit, beta type, 9 (large multifunctional peptidase 2)	204279_at	T1	T1A	7883	1.2702	0	0
590	BCHE	butyrylcholinesterase	205433_at	S9	N/A	8304	1.2714	0	0
64123	ELTD1	EGF, latrophilin and seven transmembrane domain containing 1	219134_at	S63	N/A	8808	1.3626	0	0
64167	ERAP2	endoplasmic reticulum aminopeptidase 2	219759_at	M1	N/A	8822	1.4984	0	0
715	C1R	complement component 1, r subcomponent	212067_s_at	S1	S1A	9665	1.1744	0	0
716	C1S	complement component 1, s subcomponent	208747_s_at	S1	S1A	9673	1.2257	0	0
790	CAD	carbamoyl-phosphate synthetase 2, aspartate transcarbamylase, and dihydroorotase	202715_at	C26	N/A	10127	1.5348	0	0
824	CAPN2	calpain 2, (m/II) large subunit	208683_at	C2	C2A	11002	1.4204	0	0
8754	ADAM9	ADAM metallopeptidase domain 9	202381_at	M12	M12B	11543	1.246	0	0
9289	GPR56	G protein-coupled receptor 56	206582_s_at	S63	N/A	12040	1.3768	0	0
9924	PAN2	PAN2 poly(A) specific ribonuclease subunit homolog (S. cerevisiae)	203117_s_at	C19	N/A	12616	1.5443	0	0
9960	USP3	ubiquitin specific peptidase 3	221654_s_at	C19	N/A	12649	1.4679	0	0
839	CASP6	caspase 6, apoptosis-related cysteine peptidase	209790_s_at	C14	C14A	11134	1.5577	1e-04	0
836	CASP3	caspase 3, apoptosis-related cysteine peptidase	202763_at	C14	C14A	11102	1.5672	2e-04	0
8833	GMPS	guanine monphosphate synthetase	214431_at	C26	N/A	11602	1.569	2e-04	0
976	CD97	CD97 molecule	202910_s_at	S63	N/A	12464	1.5327	2e-04	0
1513	CTSK	cathepsin K	202450_s_at	C1	C1A	1598	1.502	3e-04	0
5125	PCSK5	proprotein convertase subtilisin/kexin type 5	205559_s_at	S8	S8B	6053	1.5683	3e-04	0
834	CASP1	caspase 1, apoptosis-related cysteine peptidase (interleukin 1, beta, convertase)	206011_at	C14	C14A	11057	1.5762	3e-04	0
9945	GFPT2	glutamine-fructose-6-phosphate transaminase 2	205100_at	C44	N/A	12636	1.5275	4e-04	0
1519	CTSO	cathepsin O	203758_at	C1	C1A	1601	1.5533	6e-04	1e-04
1520	CTSS	cathepsin S	202901_x_at	C1	C1A	1603	1.5566	6e-04	1e-04
5328	PLAU	plasminogen activator, urokinase	205479_s_at	S1	S1A	6494	1.5427	7e-04	1e-04
8836	GGH	gamma-glutamyl hydrolase (conjugase, folylpolygammaglutamyl hydrolase)	203560_at	C26	N/A	11605	1.5784	7e-04	1e-04
64285	RHBDF1	rhomboid 5 homolog 1 (Drosophila)	218686_s_at	S54	N/A	8860	1.6137	9e-04	1e-04
23549	DNPEP	aspartyl aminopeptidase	201937_s_at	M18	N/A	2899	1.6152	0.0011	1e-04
6051	RNPEP	arginyl aminopeptidase (aminopeptidase B)	208270_s_at	M1	N/A	8469	1.6167	0.0013	1e-04
7128	TNFAIP3	tumor necrosis factor, alpha-induced protein 3	202643_s_at	C64	N/A	9648	1.5768	0.0013	1e-04
9700	ESPL1	extra spindle pole bodies homolog 1 (S. cerevisiae)	204817_at	C50	N/A	12404	1.6131	0.0013	1e-04
7037	TFRC	transferrin receptor (p90, CD71)	207332_s_at	M28	M28B	9565	1.5551	0.0019	2e-04
10072	DPP3	dipeptidyl-peptidase 3	218567_x_at	M49	N/A	118	1.6317	0.0022	2e-04
5184	PEPD	peptidase D	202108_at	M24	M24B	6376	1.6329	0.0029	3e-04
7398	USP1	ubiquitin specific peptidase 1	202412_s_at	C19	N/A	9857	1.6325	0.0032	4e-04
8192	CLPP	ClpP caseinolytic peptidase, ATP-dependent, proteolytic subunit homolog (E. coli)	202799_at	S14	N/A	10975	1.6331	0.0032	4e-04
9512	PMPCB	peptidase (mitochondrial processing) beta	201682_at	M16	M16B	12236	1.6269	0.0032	4e-04
10269	ZMPSTE24	zinc metallopeptidase (STE24 homolog, S. cerevisiae)	202939_at	M48	M48A	299	1.6459	0.0039	5e-04
9361	LONP1	lon peptidase 1, mitochondrial	209017_s_at	S16	N/A	12104	1.6415	0.0044	5e-04
5654	HTRA1	HtrA serine peptidase 1	201185_at	S1	S1B	7757	1.6124	0.0047	6e-04
2028	ENPEP	glutamyl aminopeptidase (aminopeptidase A)	204844_at	M1	N/A	2044	1.6436	0.0052	6e-04
5688	PSMA7	proteasome (prosome, macropain) subunit, alpha type, 7	201114_x_at	T1	T1A	7814	1.6495	0.0072	9e-04
4485	MST1	macrophage stimulating 1 (hepatocyte growth factor-like)	205614_x_at	S1	S1A	5384	1.6607	0.0085	0.0011
10892	MALT1	mucosa associated lymphoid tissue lymphoma translocation gene 1	208309_s_at	C14	C14B	792	1.6497	0.0088	0.0011
8665	EIF3F	eukaryotic translation initiation factor 3, subunit F	200023_s_at	M67	N/A	11470	1.6666	0.0092	0.0012
837	CASP4	caspase 4, apoptosis-related cysteine peptidase	209310_s_at	C14	C14A	11117	1.6583	0.0094	0.0012
175	AGA	aspartylglucosaminidase	204332_s_at	T2	N/A	1805	1.652	0.0106	0.0014
1368	CPM	carboxypeptidase M	206100_at	M14	M14B	1417	1.3992	0.0114	0.0015
8038	ADAM12	ADAM metallopeptidase domain 12	202952_s_at	M12	M12B	10783	1.6542	0.0129	0.0018
840	CASP7	caspase 7, apoptosis-related cysteine peptidase	207181_s_at	C14	C14A	11149	1.6829	0.0171	0.0024
63874	ABHD4	abhydrolase domain containing 4	218581_at	S33	N/A	8715	1.6865	0.0173	0.0025
10713	USP39	ubiquitin specific peptidase 39	217829_s_at	C19	N/A	668	1.6702	0.021	0.0031
5686	PSMA5	proteasome (prosome, macropain) subunit, alpha type, 5	201274_at	T1	T1A	7812	1.6647	0.029	0.0044
56999	ADAMTS9	ADAM metallopeptidase with thrombospondin type 1 motif, 9	220287_at	M12	M12B	7900	1.6927	0.033	0.0052
60509	AGBL5	ATP/GTP binding protein-like 5	218480_at	M14	M14B	8468	1.7072	0.0344	0.0054
83451	ABHD11	abhydrolase domain containing 11	221927_s_at	S33	N/A	11075	1.7062	0.0373	0.0059
11096	ADAMTS5	ADAM metallopeptidase with thrombospondin type 1 motif, 5	219935_at	M12	M12B	961	1.6846	0.0408	0.0066
8837	CFLAR	CASP8 and FADD-like apoptosis regulator	208485_x_at	C14	C14A	11606	1.7094	0.0416	0.0067

## Sheet: U87_crossPlatform_U
EntrezID	GeneSymbol	GeneName	AffymetrixID	Clan	Family	Subfamily	RP/Rsum	FC:(class1/class2)	pfp	Pvalue
5695	PSMB7	proteasome (prosome, macropain) subunit, beta type, 7	200786_at	PB	T1	T1A	120.1061	0.0295	0	0
7037	TFRC	transferrin receptor (p90, CD71)	207332_s_at	MH	M28	M28B	133.0364	0.0307	0	0
9289	GPR56	G protein-coupled receptor 56	206582_s_at	S-	S63	N/A	18.8833	0.0099	0	0
63929	XPNPEP3	X-prolyl aminopeptidase (aminopeptidase P) 3, putative	220020_at	MG	M24	M24B	13.6785	0.0079	0	0
64167	ERAP2	endoplasmic reticulum aminopeptidase 2	1554272_at	MA	M1	N/A	50.7591	0.0175	0	0
9945	GFPT2	glutamine-fructose-6-phosphate transaminase 2	205100_at	PB	C44	N/A	182.3094	0.0363	1e-04	0
5686	PSMA5	proteasome (prosome, macropain) subunit, alpha type, 5	1560129_at	PB	T1	T1A	241.547	0.043	3e-04	0
8078	USP5	ubiquitin specific peptidase 5 (isopeptidase T)	206031_s_at	CA	C19	N/A	297.1246	0.0492	4e-04	0
55748	CNDP2	CNDP dipeptidase 2 (metallopeptidase M20 family)	1562460_at	MH	M20	M20A	247.2799	0.044	4e-04	0
5713	PSMD7	proteasome (prosome, macropain) 26S subunit, non-ATPase, 7	201705_at	MP	M67	M67A	300.9504	0.0488	5e-04	0
25862	USP49	ubiquitin specific peptidase 49	1564029_at	CA	C19	N/A	347.04	0.0523	9e-04	0
327	APEH	N-acylaminoacyl-peptide hydrolase	201284_s_at	SC	S9	S9C	417.0491	0.0591	0.0019	1e-04
5690	PSMB2	proteasome (prosome, macropain) subunit, beta type, 2	200039_s_at	PB	T1	T1A	417.7852	0.0595	0.0019	1e-04
64285	RHBDF1	rhomboid 5 homolog 1 (Drosophila)	218686_s_at	ST	S54	N/A	509.1773	0.0677	0.0055	2e-04
59342	SCPEP1	serine carboxypeptidase 1	1560665_at	SC	S10	N/A	531.3509	0.0681	0.0065	3e-04
7511	XPNPEP1	X-prolyl aminopeptidase (aminopeptidase P) 1, soluble	1559350_at	MG	M24	M24B	559.492	0.0703	0.0079	4e-04
91039	DPP9	dipeptidyl-peptidase 9	226916_x_at	SC	S9	S9B	597.5739	0.0741	0.0097	5e-04
4314	MMP3	matrix metallopeptidase 3 (stromelysin 1, progelatinase)	205828_at	MA	M10	M10A	621.589	0.0757	0.0111	6e-04
4898	NRD1	nardilysin (N-arginine dibasic convertase)	208709_s_at	ME	M16	M16A	680.6804	0.0803	0.0152	9e-04
10988	METAP2	methionyl aminopeptidase 2	202015_x_at	MG	M24	M24A	687.4572	0.0798	0.0158	0.001
1509	CTSD	cathepsin D	200766_at	AA	A1	A1A	696.5245	0.0813	0.0164	0.001
57559	STAMBPL1	STAM binding protein-like 1	220803_at	MP	M67	M67C	697.6679	0.0804	0.0165	0.001
1809	DPYSL3	dihydropyrimidinase-like 3	201430_s_at	MJ	M38	N/A	710.4327	0.0819	0.0171	0.0011
11198	SUPT16H	suppressor of Ty 16 homolog (S. cerevisiae)	217815_at	MG	M24	N/A	710.0692	0.0811	0.0171	0.0011
5689	PSMB1	proteasome (prosome, macropain) subunit, beta type, 1	200876_s_at	PB	T1	T1A	737.3767	0.0834	0.0197	0.0013
5036	PA2G4	proliferation-associated 2G4, 38kDa	208676_s_at	MG	M24	N/A	756.3791	0.0859	0.0215	0.0015
10531	PITRM1	pitrilysin metallopeptidase 1	1557610_at	ME	M16	M16C	757.2477	0.0846	0.0216	0.0015
51321	AMZ2	archaelysin family metallopeptidase 2	218167_at	MA	M54	N/A	759.1394	0.0869	0.0217	0.0015
5699	PSMB10	proteasome (prosome, macropain) subunit, beta type, 10	202659_at	PB	T1	T1A	781.2282	0.0891	0.0238	0.0017
823	CAPN1	calpain 1, (mu/I) large subunit	200752_s_at	CA	C2	C2A	845.9897	0.0944	0.0318	0.0024
1513	CTSK	cathepsin K	202450_s_at	CA	C1	C1A	867.7539	0.0943	0.0346	0.0027
1514	CTSL1	cathepsin L1	202087_s_at	CA	C1	C1A	888.9598	0.0999	0.037	0.003
7345	UCHL1	ubiquitin carboxyl-terminal esterase L1 (ubiquitin thiolesterase)	1555834_at	CA	C12	N/A	932.0201	0.0979	0.0431	0.0037
8665	EIF3F	eukaryotic translation initiation factor 3, subunit F	200023_s_at	MP	M67	N/A	957.665	0.0988	0.047	0.0041

## Sheet: U87_samePlatform_U
EntrezID	GeneSymbol	GeneName	AffymetrixID	Family	Subfamily	geneindex	FC:(class1/class2)	pfp	Pvalue
10397	NDRG1	N-myc downstream regulated 1	200632_s_at	S33	N/A	399	0.0624	0	0
4314	MMP3	matrix metallopeptidase 3 (stromelysin 1, progelatinase)	205828_at	M10	M10A	5301	0.0119	0	0
9289	GPR56	G protein-coupled receptor 56	206582_s_at	S63	N/A	12040	0.0663	0	0
1513	CTSK	cathepsin K	202450_s_at	C1	C1A	1598	0.0759	3e-04	0
5651	TMPRSS15	transmembrane protease, serine 15	207638_at	S1	S1A	7753	0.0803	4e-04	0
9945	GFPT2	glutamine-fructose-6-phosphate transaminase 2	205100_at	C44	N/A	12636	0.0891	5e-04	0
11343	MGLL	monoglyceride lipase	211026_s_at	S33	N/A	1161	0.103	0.0021	0
9700	ESPL1	extra spindle pole bodies homolog 1 (S. cerevisiae)	204817_at	C50	N/A	12404	0.1138	0.003	0
5654	HTRA1	HtrA serine peptidase 1	201185_at	S1	S1B	7757	0.1143	0.0057	0
7037	TFRC	transferrin receptor (p90, CD71)	207332_s_at	M28	M28B	9565	0.161	0.0152	2e-04
4311	MME	membrane metallo-endopeptidase	203434_s_at	M13	N/A	5298	0.1624	0.0198	3e-04
64167	ERAP2	endoplasmic reticulum aminopeptidase 2	219759_at	M1	N/A	8822	0.1665	0.0318	5e-04
1520	CTSS	cathepsin S	202901_x_at	C1	C1A	1603	0.1782	0.0463	9e-04

## Sheet: U373_crossPlatform_U
EntrezID	GeneSymbol	GeneName	AffymetrixID	IlluminaID	Clan	Family	Subfamily	geneindex	RP/Rsum	FC:(class1/class2)	pfp	Pvalue
8728	ADAM19	ADAM metallopeptidase domain 19	1559478_at	ILMN_1713751	MA	M12	M12B	3248	32.4501	0.0172	7e-04	0
9289	GPR56	G protein-coupled receptor 56	206582_s_at	ILMN_2384122	S-	S63	N/A	3488	30.836	0.0167	8e-04	0
64167	ERAP2	endoplasmic reticulum aminopeptidase 2	1554272_at	ILMN_2123312	MA	M1	N/A	7327	66.4031	0.0242	0.0022	0
7037	TFRC	transferrin receptor (p90, CD71)	207332_s_at	ILMN_1674243	MH	M28	M28B	2664	101.7853	0.0312	0.0047	0
5695	PSMB7	proteasome (prosome, macropain) subunit, beta type, 7	200786_at	ILMN_1814156	PB	T1	T1A	2047	188.3058	0.0434	0.0154	3e-04
5690	PSMB2	proteasome (prosome, macropain) subunit, beta type, 2	200039_s_at	ILMN_1764794	PB	T1	T1A	2042	270.7692	0.0527	0.0297	7e-04
1509	CTSD	cathepsin D	200766_at	ILMN_1674038	AA	A1	A1A	569	314.5396	0.0578	0.0383	0.0011
167681	PRSS35	protease, serine, 35	235874_at	ILMN_1769580	PA	S1	S1A	9410	329.2106	0.0587	0.0408	0.0013
5686	PSMA5	proteasome (prosome, macropain) subunit, alpha type, 5	1560129_at	ILMN_1759952	PB	T1	T1A	2038	361.3109	0.0609	0.0497	0.0017

## Sheet: U373_samePlatform_U
EntrezID	GeneSymbol	GeneName	AffymetrixID	Clan	Subfamily	Locus	geneindex	FC:(class1/class2)	pfp	Pvalue
7037	TFRC	transferrin receptor (p90, CD71)	207332_s_at	MH	M28B	3q26.2	9565	0.1737	0.002	0
8836	GGH	gamma-glutamyl hydrolase (conjugase, folylpolygammaglutamyl hydrolase)	203560_at	PC	N/A	8q12.23-q13.1	11605	0.2104	0.0072	0
7398	USP1	ubiquitin specific peptidase 1	202412_s_at	CA	N/A	1p31.3-p32.1	9857	0.2333	0.0154	0.0001
5691	PSMB3	proteasome (prosome, macropain) subunit, beta type, 3	201400_at	PB	T1A	2q35	7836	0.2618	0.0195	0.0002
3426	CFI	complement factor I	203854_at	PA	S1A	4q24-q25	4542	0.2605	0.0325	0.0005
5696	PSMB8	proteasome (prosome, macropain) subunit, beta type, 8 (large multifunctional peptidase 7)	209040_s_at	PB	T1A	6p21.3	7876	0.2916	0.0326	0.0005
976	CD97	CD97 molecule	202910_s_at	S-	N/A	19p13	12464	0.3003	0.0469	0.0009
1512	CTSH	cathepsin H	202295_s_at	CA	C1A	15q24-q25	1596	0.2996	0.0475	0.001
1514	CTSL1	cathepsin L1	202087_s_at	CA	C1A	9q21-q22	1599	0.3132	0.0486	0.001

## Sheet: GBM_D
EntrezID	GeneSymbol	GeneName	AffymetrixID	Clan	Family	Subfamily	geneindex	RP/Rsum	FC:(class1/class2)	pfp	Pvalue
29953	TRHDE	thyrotropin-releasing hormone degrading enzyme	219937_at	MA	M1	N/A	4170	359.0472	6.9052	0	0
5126	PCSK2	proprotein convertase subtilisin/kexin type 2	204869_at	SB	S8	S8B	6055	251.4823	9.3677	0	0
5646	PRSS3	protease, serine, 3	207463_x_at	PA	S1	S1A	7746	215.2849	11.9591	0	0
5653	KLK6	kallikrein-related peptidase 6	204733_at	PA	S1	S1A	7756	521.4523	4.9321	0	0
57446	NDRG3	NDRG family member 3	217286_s_at	SC	S33	N/A	8066	509.4589	5.1129	0	0
576	BAI2	brain-specific angiogenesis inhibitor 2	204966_at	S-	S63	N/A	8108	421.3116	6.055	0	0
577	BAI3	brain-specific angiogenesis inhibitor 3	205638_at	S-	S63	N/A	8129	480.6597	5.2028	0	0
65009	NDRG4	NDRG family member 4	209159_s_at	SC	S33	N/A	9075	145.5067	16.2014	0	0
7018	TF	transferrin	203400_s_at	SR	S60	N/A	9548	221.0724	8.1282	0	0
7345	UCHL1	ubiquitin carboxyl-terminal esterase L1 (ubiquitin thiolesterase)	201387_s_at	CA	C12	N/A	9820	168.5336	12.1769	0	0
8237	USP11	ubiquitin specific peptidase 11	208723_at	CA	C19	N/A	11000	383.544	6.3749	0	0
9581	PREPL	prolyl endopeptidase-like	212215_at	SC	S9	N/A	12296	322.4916	7.3097	0	0
1363	CPE	carboxypeptidase E	201116_s_at	MC	M14	M14B	1413	716.8462	3.7769	1e-04	0
5122	PCSK1	proprotein convertase subtilisin/kexin type 1	205825_at	SB	S8	S8B	6040	587.2384	4.0099	1e-04	0
55611	OTUB1	OTU domain, ubiquitin aldehyde binding 1	201245_s_at	CA	C65	N/A	7383	718.0649	3.96	1e-04	0
11343	MGLL	monoglyceride lipase	211026_s_at	SC	S33	N/A	1161	826.9571	3.6217	3e-04	0
64854	USP46	ubiquitin specific peptidase 46	203869_at	CA	C19	N/A	9035	828.6583	3.6711	3e-04	0
80150	ASRGL1	asparaginase like 1	218857_s_at	PB	T2	N/A	10683	936.2603	3.4217	6e-04	0
825	CAPN3	calpain 3, (p94)	210944_s_at	CA	C2	C2A	11006	944.0038	3.4727	6e-04	0
25864	ABHD14A	abhydrolase domain containing 14A	210006_at	SC	S33	N/A	3192	952.7348	3.4694	7e-04	0
22859	LPHN1	latrophilin 1	203488_at	S-	S63	N/A	2331	971.8136	3.4082	8e-04	0
23287	AGTPBP1	ATP/GTP binding protein 1	204499_at	MC	M14	M14B	2693	1007.6292	3.3389	0.0011	1e-04
5650	KLK7	kallikrein-related peptidase 7	205778_at	PA	S1	S1A	7752	1039.9858	3.2858	0.0012	1e-04
1952	CELSR2	cadherin, EGF LAG seven-pass G-type receptor 2 (flamingo homolog, Drosophila)	204029_at	S-	S63	N/A	1953	1067.1671	3.3215	0.0014	1e-04
51400	PPME1	protein phosphatase methylesterase 1	217841_s_at	SC	S33	N/A	6168	1112.1681	3.2048	0.0019	1e-04
10531	PITRM1	pitrilysin metallopeptidase 1	205273_s_at	ME	M16	M16C	521	1198.4019	3.0759	0.003	2e-04
1400	CRMP1	collapsin response mediator protein 1	202517_at	MJ	M38	N/A	1453	1263.1991	3.0446	0.0043	3e-04
29761	USP25	ubiquitin specific peptidase 25	220419_s_at	CA	C19	N/A	4091	1331.1098	3.01	0.0061	5e-04
23284	LPHN3	latrophilin 3	209866_s_at	S-	S63	N/A	2690	1602.7969	2.7104	0.0184	0.0018
57406	ABHD6	abhydrolase domain containing 6	221552_at	SC	S33	N/A	8057	1623.4135	2.7659	0.0195	0.0019
10570	DPYSL4	dihydropyrimidinase-like 4	205492_s_at	MJ	M38	N/A	555	1729.4337	2.7044	0.0285	0.0029
55347	ABHD10	abhydrolase domain containing 10	218633_x_at	SC	S9	N/A	7286	1744.4205	2.6958	0.0301	0.0031
8745	ADAM23	ADAM metallopeptidase domain 23	206046_at	MA	M12	M12B	11538	1752.4887	2.6641	0.0309	0.0032
440	ASNS	asparagine synthetase (glutamine-hydrolyzing)	205047_s_at	PB	C44	N/A	5346	1820.7186	2.5444	0.0389	0.0041

## Sheet: U87_crossPlatform_D
EntrezID	GeneSymbol	GeneName	AffymetrixID	IlluminaID	Clan	Family	Subfamily	geneindex	RP/Rsum	FC:(class1/class2)	pfp	Pvalue
5688	PSMA7	proteasome (prosome, macropain) subunit, alpha type, 7	201114_x_at	ILMN_1701962	PB	T1	T1A	2044	43.0169	6.0499	0	0
2191	FAP	fibroblast activation protein, alpha	209955_s_at	ILMN_2232854	SC	S9	S9B	848	56.9347	5.1564	0	0
5327	PLAT	plasminogen activator, tissue	201860_s_at	ILMN_1738742	PA	S1	S1A	1878	83.2617	4.1224	0	0
1363	CPE	carboxypeptidase E	201116_s_at	ILMN_1731374	MC	M14	M14B	524	135.4486	3.1664	0	0
11098	PRSS23	protease, serine, 23	1565677_at	ILMN_1797776	PA	S1	S1A	4484	209.3578	2.473	1e-04	0
23621	BACE1	beta-site APP-cleaving enzyme 1	217904_s_at	ILMN_2320349	AA	A1	A1A	5058	235.8169	NA	2e-04	0
1519	CTSO	cathepsin O	203758_at	ILMN_1769633	CA	C1	C1A	590	312.5079	2.0396	8e-04	0
8722	CTSF	cathepsin F	203657_s_at	ILMN_1804955	CA	C1	C1A	3237	320.4695	2.0664	8e-04	0
6051	RNPEP	arginyl aminopeptidase (aminopeptidase B)	208270_s_at	ILMN_1738347	MA	M1	N/A	2231	321.5473	2.0629	9e-04	0
11096	ADAMTS5	ADAM metallopeptidase with thrombospondin type 1 motif, 5	1558636_s_at	ILMN_1681886	MA	M12	M12B	4482	409.5603	1.9666	0.002	1e-04
55593	OTUD5	OTU domain containing 5	1555426_a_at	ILMN_2088847	CA	C85	N/A	6625	454.7105	1.8188	0.0035	1e-04
57140	RNPEPL1	arginyl aminopeptidase (aminopeptidase B)-like 1	218301_at	ILMN_1694730	MA	M1	N/A	7000	468.2143	NA	0.004	2e-04
84836	ABHD14B	abhydrolase domain containing 14B	224821_at	ILMN_2227533	SC	S33	N/A	8378	552.8237	1.7075	0.007	3e-04
55031	USP47	ubiquitin specific peptidase 47	221518_s_at	ILMN_1722953	CA	C19	N/A	6375	559.9925	1.5559	0.0074	3e-04
576	BAI2	brain-specific angiogenesis inhibitor 2	204966_at	ILMN_1773109	S-	S63	N/A	224	575.0058	NA	0.0082	4e-04
642	BLMH	bleomycin hydrolase	202179_at	ILMN_1721921	CA	C1	C1B	258	623.1431	1.4978	0.011	6e-04
8239	USP9X	ubiquitin specific peptidase 9, X-linked	201099_at	ILMN_1656165	CA	C19	N/A	3047	649.2495	1.469	0.0124	7e-04
79956	ERMP1	endoplasmic reticulum metallopeptidase 1	218342_s_at	ILMN_1751425	MH	M28	N/A	7822	674.6682	1.4775	0.0141	8e-04
715	C1R	complement component 1, r subcomponent	212067_s_at	ILMN_1677198	PA	S1	S1A	290	718.883	1.4941	0.0182	0.0011
8237	USP11	ubiquitin specific peptidase 11	208723_at	ILMN_1664537	CA	C19	N/A	3046	758.1735	1.4716	0.0221	0.0014
54858	PGPEP1	pyroglutamyl-peptidase I	1555165_a_at	ILMN_1707513	CF	C15	N/A	6259	768.2987	NA	0.023	0.0015
427	ASAH1	N-acylsphingosine amidohydrolase (acid ceramidase) 1	1555419_a_at	ILMN_1684054	PB	C89	N/A	173	774.7029	1.3713	0.0238	0.0016
8038	ADAM12	ADAM metallopeptidase domain 12	202952_s_at	ILMN_1705689	MA	M12	M12B	3002	788.3791	1.254	0.0252	0.0017
10869	USP19	ubiquitin specific peptidase 19	214674_at	ILMN_1718679	CA	C19	N/A	4357	820.1455	1.3272	0.0292	0.002
2052	EPHX1	epoxide hydrolase 1, microsomal (xenobiotic)	202017_at	ILMN_1701025	SC	S33	N/A	784	830.7922	1.3817	0.0302	0.0021
839	CASP6	caspase 6, apoptosis-related cysteine peptidase	209790_s_at	ILMN_1694877	CD	C14	C14A	342	851.6989	1.2218	0.0324	0.0024
55230	USP40	ubiquitin specific peptidase 40	225085_at	ILMN_1757536	CA	C19	N/A	6497	885.4591	1.2159	0.0372	0.0028
5045	FURIN	furin (paired basic amino acid cleaving enzyme)	201945_at	ILMN_1790228	SB	S8	S8B	1757	889.6112	1.3112	0.0378	0.0029
590	BCHE	butyrylcholinesterase	205433_at	ILMN_1685641	SC	S9	N/A	234	916.2874	1.2512	0.0414	0.0033
175	AGA	aspartylglucosaminidase	204332_s_at	ILMN_1802631	PB	T2	N/A	74	922.0627	1.2904	0.0425	0.0034
84669	USP32	ubiquitin specific peptidase 32	211702_s_at	ILMN_1804743	CA	C19	N/A	8338	964.4981	NA	0.049	0.0041

## Sheet: U87_samePlatform_D
EntrezID	GeneSymbol	GeneName	AffymetrixID	Clan	Family	Subfamily	geneindex	RP/Rsum	FC:(class1/class2)	pfp	Pvalue
1363	CPE	carboxypeptidase E	201116_s_at	MC	M14	M14B	1413	100.2294	2.3266	0	0
165	AEBP1	AE binding protein 1	201792_at	MC	M14	M14B	1735	43.0645	3.6853	0	0
29953	TRHDE	thyrotropin-releasing hormone degrading enzyme	219937_at	MA	M1	N/A	4170	70.2904	2.802	0	0
4232	MEST	mesoderm specific transcript homolog (mouse)	202016_at	SC	S33	N/A	5245	52.2871	3.3493	0	0
5327	PLAT	plasminogen activator, tissue	201860_s_at	PA	S1	S1A	6493	56.9633	3.2072	0	0
11098	PRSS23	protease, serine, 23	202458_at	PA	S1	S1A	963	130.0108	2.0649	2e-04	0
1809	DPYSL3	dihydropyrimidinase-like 3	201430_s_at	MJ	M38	N/A	1851	149.9056	2.1527	3e-04	0
290	ANPEP	alanyl (membrane) aminopeptidase	202888_s_at	MA	M1	N/A	3968	170.5585	1.7907	3e-04	0
4811	NID1	nidogen 1	202007_at	T-	T5	N/A	5601	138.3649	2.205	3e-04	0
64123	ELTD1	EGF, latrophilin and seven transmembrane domain containing 1	219134_at	S-	S63	N/A	8808	148.5302	1.8248	3e-04	0
57502	NLGN4X	neuroligin 4, X-linked	221933_at	SC	S9	N/A	8082	248.5533	1.4541	6e-04	0
8492	PRSS12	protease, serine, 12 (neurotrypsin, motopsin)	205515_at	PA	S1	S1A	11297	274.4483	1.7912	9e-04	0
8754	ADAM9	ADAM metallopeptidase domain 9	202381_at	MA	M12	M12B	11543	410.9909	1.2674	0.0048	1e-04
8287	USP9Y	ubiquitin specific peptidase 9, Y-linked	206624_at	CA	C19	N/A	11016	447.597	1.203	0.007	1e-04
51279	C1RL	complement component 1, r subcomponent-like	218983_at	PA	S1	S1A	6068	685.1107	1.3878	0.0314	8e-04
8728	ADAM19	ADAM metallopeptidase domain 19	209765_at	MA	M12	M12B	11521	754.1972	1.0755	0.0444	0.0012

## Sheet: U373_crossPlatform_D
EntrezID	GeneSymbol	GeneName	AffymetrixID	IlluminaID	Clan	Family	Subfamily	Locus	geneindex	RP/Rsum	FC:(class1/class2)	pfp	Pvalue
4232	MEST	mesoderm specific transcript homolog (mouse)	202016_at	ILMN_1669479	SC	S33	N/A	7q32	1494	53.7557	5.5252	0	0
5688	PSMA7	proteasome (prosome, macropain) subunit, alpha type, 7	201114_x_at	ILMN_1701962	PB	T1	T1A	20pter-p12.1	2040	40.4308	6.412	0	0
8754	ADAM9	ADAM metallopeptidase domain 9	1555326_a_at	ILMN_1727524	MA	M12	M12B	8p11.22	3260	135.4659	3.2772	2e-04	0
715	C1R	complement component 1, r subcomponent	212067_s_at	ILMN_1764109	PA	S1	S1A	12p13	280	195.8766	3.0778	7e-04	0
55031	USP47	ubiquitin specific peptidase 47	221518_s_at	ILMN_1722953	CA	C19	N/A	11p15.2	6350	261.306	2.3763	0.0021	0
427	ASAH1	N-acylsphingosine amidohydrolase (acid ceramidase) 1	1555419_a_at	ILMN_1684054	PB	C89	N/A	8p22-21.2	168	274.7064	2.3306	0.0024	1e-04
824	CAPN2	calpain 2, (m/II) large subunit	208683_at	ILMN_1716057	CA	C2	C2A	1q41-q42	315	283.5741	2.2255	0.0027	1e-04
9510	ADAMTS1	ADAM metallopeptidase with thrombospondin type 1 motif, 1	222162_s_at	ILMN_1673566	MA	M12	M12B	21q22.1-q22	3584	282.059	2.2924	0.0027	1e-04
25825	BACE2	beta-site APP-cleaving enzyme 2	217867_x_at	ILMN_2326712	AA	A1	A1A	21pter-qter	5144	375.6066	2.0048	0.007	2e-04
25797	QPCT	glutaminyl-peptide cyclotransferase	205174_s_at	ILMN_1741727	MH	M28	M28A	2p22.3	5126	445.6334	1.8427	0.0121	5e-04
4323	MMP14	matrix metallopeptidase 14 (membrane-inserted)	160020_at	ILMN_1774739	MA	M10	M10A	14q11-q12	1527	454.5659	1.9398	0.0128	5e-04
576	BAI2	brain-specific angiogenesis inhibitor 2	204966_at	ILMN_1773109	S-	S63	N/A	1p35	217	476.7648	1.8787	0.0151	6e-04
55593	OTUD5	OTU domain containing 5	1555426_a_at	ILMN_2088847	CA	C85	N/A	X	6599	544.4229	1.7821	0.0227	0.0011
84836	ABHD14B	abhydrolase domain containing 14B	224821_at	ILMN_2227533	SC	S33	N/A	3p21.31	8363	583.1953	1.7989	0.0288	0.0015
57140	RNPEPL1	arginyl aminopeptidase (aminopeptidase B)-like 1	218301_at	ILMN_1694730	MA	M1	N/A	2q37.3	6986	643.4665	1.6268	0.0398	0.0023
8038	ADAM12	ADAM metallopeptidase domain 12	202952_s_at	ILMN_1785393	MA	M12	M12B	10q26	3010	652.2423	1.5035	0.0418	0.0024

## Sheet: U373_samePlatform_D
EntrezID	GeneSymbol	GeneName	AffymetrixID	Clan	Family	Subfamily	geneindex	RP/Rsum	FC:(class1/class2)	pfp	Pvalue
11096	ADAMTS5	ADAM metallopeptidase with thrombospondin type 1 motif, 5	219935_at	MA	M12	M12B	961	49.2279	7.0737	0	0
1363	CPE	carboxypeptidase E	201116_s_at	MC	M14	M14B	1413	61.9475	5.9145	0	0
165	AEBP1	AE binding protein 1	201792_at	MC	M14	M14B	1735	83.7763	6.0489	0	0
29953	TRHDE	thyrotropin-releasing hormone degrading enzyme	219937_at	MA	M1	N/A	4170	70.6258	5.6025	0	0
4232	MEST	mesoderm specific transcript homolog (mouse)	202016_at	SC	S33	N/A	5245	104.5102	5.5109	0	0
25797	QPCT	glutaminyl-peptide cyclotransferase	205174_s_at	MH	M28	M28A	3141	134.926	3.7143	1e-04	0
25891	PAMR1	peptidase domain containing associated with muscle regeneration 1	213661_at	PA	S1	S1A	3206	117.0136	6.0926	1e-04	0
290	ANPEP	alanyl (membrane) aminopeptidase	202888_s_at	MA	M1	N/A	3968	149.1322	3.5935	1e-04	0
51200	CPA4	carboxypeptidase A4	205832_at	MC	M14	M14A	6028	126.94	5.3476	1e-04	0
64123	ELTD1	EGF, latrophilin and seven transmembrane domain containing 1	219134_at	S-	S63	N/A	8808	164.4059	3.287	1e-04	0
2191	FAP	fibroblast activation protein, alpha	209955_s_at	SC	S9	S9B	2182	208.7513	3.7004	2e-04	0
23266	LPHN2	latrophilin 2	206953_s_at	S-	S63	N/A	2675	341.1085	2.3066	0.0028	0
1359	CPA3	carboxypeptidase A3 (mast cell)	205624_at	MC	M14	M14A	1407	475.7291	2.6673	0.0113	2e-04
4313	MMP2	matrix metallopeptidase 2 (gelatinase A, 72kDa gelatinase, 72kDa type IV collagenase)	201069_at	MA	M10	M10A	5300	515.8141	3.6454	0.0144	3e-04
8492	PRSS12	protease, serine, 12 (neurotrypsin, motopsin)	205515_at	PA	S1	S1A	11297	578.3182	2.7884	0.0218	4e-04
5069	PAPPA	pregnancy-associated plasma protein A, pappalysin 1	201981_at	MA	M43	M43B	5814	653.6033	2.4651	0.0328	7e-04
9510	ADAMTS1	ADAM metallopeptidase with thrombospondin type 1 motif, 1	222162_s_at	MA	M12	M12B	12235	666.2324	2.2304	0.0352	7e-04
