# Supplementary material for: Correction: Expression Analysis of All Protease Genes Reveals Cathepsin K to Be Overexpressed in Glioblastoma
Source: PLoS One. 2015 Oct 29;10(10):e0142116. doi: 10.1371/journal.pone.0142116 (PMC4626119; doi:10.1371/journal.pone.0142116)
Supplement: S7 File — (XLS) [file pone.0142116.s002.xls]

## Sheet: GBM_U
EntrezID	GeneSymbol	GeneName	AffymetrixID	Clan	Family	geneindex	RP/Rsum	FC:(class1/class2)	pfp	Pvalue
3487	IGFBP4	insulin-like growth factor binding protein 4	201508_at	IX	I31	4594	1153.1272	1.5168	0	0
831	CAST	calpastatin	207467_x_at	II	I27	11030	941.0434	1.4735	0	0
5269	SERPINB6	serpin peptidase inhibitor, clade B (ovalbumin), member 6	211474_s_at	ID	I4	6440	864.3063	1.4725	0	0
1514	CTSL1	cathepsin L1	202087_s_at	JF	I29	1599	953.7924	1.4548	0	0
183	AGT	angiotensinogen (serpin peptidase inhibitor, clade A, member 8)	202834_at	ID	I4	1872	982.8317	1.4423	0	0
63827	BCAN	brevican	219107_at	JB	I63	8710	823.2399	1.4195	0	0
332	BIRC5	baculoviral IAP repeat-containing 5	202094_at	IV	I32	4469	710.9065	1.4121	0	0
9902	MRC2	mannose receptor, C type 2	209280_at	JB	I63	12595	644.3005	1.4113	0	0
4811	NID1	nidogen 1	202007_at	IX	I31	5601	562.3874	1.3948	0	0
7035	TFPI	tissue factor pathway inhibitor (lipoprotein-associated coagulation inhibitor)	209676_at	IB	I2	9563	639.034	1.3886	0	0
7450	VWF	von Willebrand factor	202112_at	IA	I8	9898	549.8708	1.371	0	0
64123	ELTD1	EGF, latrophilin and seven transmembrane domain containing 1	219134_at	JB	I63	8808	479.6535	1.3626	0	0
5265	SERPINA1	serpin peptidase inhibitor, clade A (alpha-1 antiproteinase, antitrypsin), member 1	202833_s_at	ID	I4	6436	713.1517	1.3615	0	0
22795	NID2	nidogen 2 (osteonidogen)	204114_at	IX	I31	2286	633.6711	1.3597	0	0
710	SERPING1	serpin peptidase inhibitor, clade G (C1 inhibitor), member 1	200986_at	ID	I4	9625	596.7549	1.3464	0	0
5054	SERPINE1	serpin peptidase inhibitor, clade E (nexin, plasminogen activator inhibitor type 1), member 1	202627_s_at	ID	I4	5792	478.6158	1.3207	0	0
1293	COL6A3	collagen, type VI, alpha 3	201438_at	IB	I2	1349	1076.1441	1.3055	0	0
871	SERPINH1	serpin peptidase inhibitor, clade H (heat shock protein 47), member 1, (collagen binding protein 1)	207714_s_at	ID	I4	11505	310.7178	1.304	0	0
1475	CSTA	cystatin A (stefin A)	204971_at	IH	I25	1549	446.5026	1.2837	0	0
2	A2M	alpha-2-macroglobulin	217757_at	IL	I39	1999	368.125	1.2795	0	0
1462	VCAN	versican	204619_s_at	JB	I63	1526	197.9171	1.2475	0	0
718	C3	complement component 3	217767_at	IL	I39	9693	277.6753	1.2445	0	0
11167	FSTL1	follistatin-like 1	208782_at	IA	I1	1018	187.9895	1.2412	0	0
972	CD74	CD74 molecule, major histocompatibility complex, class II invariant chain	209619_at	IX	I31	12422	245.4538	1.2387	0	0
3488	IGFBP5	insulin-like growth factor binding protein 5	203424_s_at	IX	I31	4595	209.8383	1.2371	0	0
6678	SPARC	secreted protein, acidic, cysteine-rich (osteonectin)	200665_s_at	IA	I1	9303	74.344	1.1652	0	0
7079	TIMP4	TIMP metallopeptidase inhibitor 4	206243_at	IT	I35	9604	89.0774	1.1465	0	0
3486	IGFBP3	insulin-like growth factor binding protein 3	210095_s_at	IX	I31	4593	54.6493	1.1371	0	0
7076	TIMP1	TIMP metallopeptidase inhibitor 1	201666_at	IT	I35	9601	30.8894	1.12	0	0
3485	IGFBP2	insulin-like growth factor binding protein 2, 36kDa	202718_at	IX	I31	4592	24.7124	1.0985	0	0
12	SERPINA3	serpin peptidase inhibitor, clade A (alpha-1 antiproteinase, antitrypsin), member 3	202376_at	ID	I4	1264	9.853	1.0697	0	0
8857	FCGBP	Fc fragment of IgG binding protein	203240_at	IA	I8	11624	10.6243	1.0576	0	0
7077	TIMP2	TIMP metallopeptidase inhibitor 2	203167_at	IT	I35	9602	1496.6482	1.5604	3e-04	0
1513	CTSK	cathepsin K	202450_s_at	JF	I29	1598	1518.7218	1.502	3e-04	0
329	BIRC2	baculoviral IAP repeat-containing 2	202076_at	IV	I32	4444	1551.881	1.5939	5e-04	0
1520	CTSS	cathepsin S	202901_x_at	JF	I29	1603	1607.0116	1.5566	6e-04	1e-04
7078	TIMP3	TIMP metallopeptidase inhibitor 3	201147_s_at	IT	I35	9603	1651.6226	1.5551	8e-04	1e-04
4671	NAIP	NLR family, apoptosis inhibitory protein	204860_s_at	IV	I32	5487	1691.1116	1.5996	0.001	1e-04
3903	LAIR1	leukocyte-associated immunoglobulin-like receptor 1	208071_s_at	JM	I43	4958	1880.7408	1.6093	0.0034	4e-04
4065	LY75	lymphocyte antigen 75	205668_at	JB	I63	5111	2019.6583	1.6361	0.0067	8e-04
3730	KAL1	Kallmann syndrome 1 sequence	205206_at	IP	I17	4777	2065.6909	1.5882	0.0083	0.0011
1992	SERPINB1	serpin peptidase inhibitor, clade B (ovalbumin), member 1	212268_at	ID	I4	1989	2105.7088	1.6118	0.0099	0.0013
1476	CSTB	cystatin B (stefin B)	201201_at	IH	I25	1550	2207.302	1.6416	0.015	0.0021
6590	SLPI	secretory leukocyte peptidase inhibitor	203021_at	IP	I17	9198	2284.3119	1.8241	0.0205	0.003
11309	SLCO2B1	solute carrier organic anion transporter family, member 2B1	203472_s_at	IA	I1	1123	2340.0051	1.6267	0.0253	0.0038
5266	PI3	peptidase inhibitor 3, skin-derived	203691_at	IP	I17	6437	2480.0645	1.5466	0.0408	0.0066

## Sheet: U87_crossPlatform_U
EntrezID	GeneSymbol	GeneName	AffymetrixID	IlluminaID	Clan	Family	geneindex	RP/Rsum	FC:(class1/class2)	pfp	Pvalue
5269	SERPINB6	serpin peptidase inhibitor, clade B (ovalbumin), member 6	1556950_s_at	ILMN_1712400	ID	I4	1847	157.6056	0.0336	0	0
5270	SERPINE2	serpin peptidase inhibitor, clade E (nexin, plasminogen activator inhibitor type 1), member 2	212190_at	ILMN_1655595	ID	I4	1848	128.0723	0.0307	0	0
972	CD74	CD74 molecule, major histocompatibility complex, class II invariant chain	1567627_at	ILMN_1761464	IX	I31	386	115.7022	0.0278	0	0
10859	LILRB1	leukocyte immunoglobulin-like receptor, subfamily B (with TM and ITIM domains), member 1	207104_x_at	ILMN_2316974	JM	I43	4354	71.7971	0.0211	0	0
1476	CSTB	cystatin B (stefin B)	201201_at	ILMN_1761797	IH	I25	569	60.077	0.0198	0	0
11025	LILRB3	leukocyte immunoglobulin-like receptor, subfamily B (with TM and ITIM domains), member 3	210225_x_at	ILMN_2406132	JM	I43	4448	15.3636	0.0086	0	0
3903	LAIR1	leukocyte-associated immunoglobulin-like receptor 1	208071_s_at	ILMN_2389211	JM	I43	1365	1.2595	0.0029	0	0
5266	PI3	peptidase inhibitor 3, skin-derived	203691_at	ILMN_1693192	IP	I17	1846	198.763	0.0364	2e-04	0
7980	TFPI2	tissue factor pathway inhibitor 2	209277_at	ILMN_2068104	IB	I2	2988	233.9016	0.0411	3e-04	0
3489	IGFBP6	insulin-like growth factor binding protein 6	203851_at	ILMN_1669362	IX	I31	1253	403.6663	0.0629	0.0016	1e-04
1294	COL7A1	collagen, type VII, alpha 1	204136_at	ILMN_1751161	IB	I2	497	428.1258	0.0612	0.0022	1e-04
1471	CST3	cystatin C	201360_at	ILMN_1800354	IH	I25	568	449.6639	0.0627	0.0033	1e-04
5055	SERPINB2	serpin peptidase inhibitor, clade B (ovalbumin), member 2	204614_at	ILMN_2150856	ID	I4	1763	495.6725	0.0655	0.0047	2e-04
330	BIRC3	baculoviral IAP repeat-containing 3	210538_s_at	ILMN_2405684	IV	I32	134	707.6868	0.0815	0.017	0.0011
2204	FCAR	Fc fragment of IgA, receptor for	211305_x_at	ILMN_2279367	JM	I43	856	711.9117	0.0817	0.0172	0.0011
1513	CTSK	cathepsin K	202450_s_at	ILMN_1758895	JF	I29	587	867.7539	0.0943	0.0346	0.0027
1514	CTSL1	cathepsin L1	202087_s_at	ILMN_1694757	JF	I29	588	888.9598	0.0999	0.037	0.003
7035	TFPI	tissue factor pathway inhibitor (lipoprotein-associated coagulation inhibitor)	209676_at	ILMN_1701032	IB	I2	2670	969.068	0.1008	0.0488	0.0044

## Sheet: U87_samePlatform_U
EntrezID	GeneSymbol	GeneName	AffymetrixID	Clan	Family	geneindex	RP/Rsum	FC:(class1/class2)	pfp	Pvalue
718	C3	complement component 3	217767_at	IL	I39	9693	22.9717	0.0459	0	0
972	CD74	CD74 molecule, major histocompatibility complex, class II invariant chain	209619_at	IX	I31	12422	19.2498	0.0417	0	0
7980	TFPI2	tissue factor pathway inhibitor 2	209277_at	IB	I2	10456	5.6022	0.0167	0	0
5266	PI3	peptidase inhibitor 3, skin-derived	203691_at	IP	I17	6437	2.5053	0.0116	0	0
1513	CTSK	cathepsin K	202450_s_at	JF	I29	1598	45.407	0.0759	3e-04	0
5055	SERPINB2	serpin peptidase inhibitor, clade B (ovalbumin), member 2	204614_at	ID	I4	5793	47.4366	0.0704	3e-04	0
1476	CSTB	cystatin B (stefin B)	201201_at	IH	I25	1550	57.6338	0.0836	4e-04	0
8710	SERPINB7	serpin peptidase inhibitor, clade B (ovalbumin), member 7	206421_s_at	ID	I4	11506	104.6622	0.116	0.0026	0
28231	SLCO4A1	solute carrier organic anion transporter family, member 4A1	219911_s_at	IA	I1	3816	153.5769	0.1327	0.0068	1e-04
7079	TIMP4	TIMP metallopeptidase inhibitor 4	206243_at	IT	I35	9604	182.0036	0.1411	0.0114	1e-04
3053	SERPIND1	serpin peptidase inhibitor, clade D (heparin cofactor), member 1	205576_at	ID	I4	4247	212.4895	0.1461	0.0151	2e-04
6447	SCG5	secretogranin V (7B2 protein)	203889_at	I-	I21	8923	231.3392	0.1654	0.0179	2e-04
1293	COL6A3	collagen, type VI, alpha 3	201438_at	IB	I2	1349	267.4167	0.16	0.0234	3e-04
3484	IGFBP1	insulin-like growth factor binding protein 1	205302_at	IX	I31	4591	314.6158	0.1614	0.0328	6e-04
1520	CTSS	cathepsin S	202901_x_at	JF	I29	1603	366.7308	0.1782	0.0463	9e-04

## Sheet: U373_crossPlatform_U
EntrezID	GeneSymbol	GeneName	AffymetrixID	IlluminaID	Clan	Family	geneindex	RP/Rsum	FC:(class1/class2)	pfp	Pvalue
3488	IGFBP5	insulin-like growth factor binding protein 5	1555997_s_at	ILMN_2132982	IX	I31	1238	165.5839	0.0421	0.0124	2e-04
1471	CST3	cystatin C	201360_at	ILMN_1800354	IH	I25	552	114.8144	0.0348	0.0062	1e-04
10859	LILRB1	leukocyte immunoglobulin-like receptor, subfamily B (with TM and ITIM domains), member 1	207104_x_at	ILMN_1708248	JM	I43	4344	69.7754	0.0256	0.0025	0
5270	SERPINE2	serpin peptidase inhibitor, clade E (nexin, plasminogen activator inhibitor type 1), member 2	212190_at	ILMN_1655595	ID	I4	1848	57.8453	0.0237	0.0019	0
11025	LILRB3	leukocyte immunoglobulin-like receptor, subfamily B (with TM and ITIM domains), member 3	210225_x_at	ILMN_2406132	JM	I43	4437	12.5103	0.0105	0	0
3903	LAIR1	leukocyte-associated immunoglobulin-like receptor 1	208071_s_at	ILMN_1768598	JM	I43	1365	1	0.0031	0	0

## Sheet: U373_samePlatform_U
EntrezID	GeneSymbol	GeneName	AffymetrixID	Clan	Family	geneindex	RP/Rsum	FC:(class1/class2)	pfp	Pvalue
5270	SERPINE2	serpin peptidase inhibitor, clade E (nexin, plasminogen activator inhibitor type 1), member 2	212190_at	ID	I4	6442	203.3042	0.246	0.0161	2e-04
332	BIRC5	baculoviral IAP repeat-containing 5	202094_at	IV	I32	4469	375.8225	0.3035	0.0467	9e-04
1514	CTSL1	cathepsin L1	202087_s_at	JF	I29	1599	383.7644	0.3132	0.0486	0.001

## Sheet: GBM_D
EntrezID	GeneSymbol	GeneName	AffymetrixID	Clan	Family	geneindex	RP/Rsum	FC:(class1/class2)	pfp	Pvalue
5274	SERPINI1	serpin peptidase inhibitor, clade I (neuroserpin), member 1	205352_at	ID	I4	6446	18.6436	816.268	0	0
6695	SPOCK1	sparc/osteonectin, cwcv and kazal-like domains proteoglycan (testican) 1	202363_at	IA	I1	9315	86.4724	27.1597	0	0
6447	SCG5	secretogranin V (7B2 protein)	203889_at	I-	I21	8923	220.3204	8.8708	0	0
10653	SPINT2	serine peptidase inhibitor, Kunitz type, 2	210715_s_at	IB	I2	628	374.214	6.3289	0	0
27344	PCSK1N	proprotein convertase subtilisin/kexin type 1 inhibitor	218952_at	I-	I49	3733	438.002	5.6093	0	0
8577	TMEFF1	transmembrane protein with EGF-like and two follistatin-like domains 1	205122_at	IA	I1	11404	668.2186	4.1608	1e-04	0
58189	WFDC1	WAP four-disulfide core domain 1	219478_at	IP	I17	8212	671.2003	4.1566	1e-04	0
9806	SPOCK2	sparc/osteonectin, cwcv and kazal-like domains proteoglycan (testican) 2	202523_s_at	IA	I1	12506	784.4428	3.7368	2e-04	0
50859	SPOCK3	sparc/osteonectin, cwcv and kazal-like domains proteoglycan (testican) 3	206433_s_at	IA	I1	5852	913.6098	3.4786	5e-04	0
1952	CELSR2	cadherin, EGF LAG seven-pass G-type receptor 2 (flamingo homolog, Drosophila)	204029_at	IA	I1	1953	1067.1671	3.3215	0.0014	1e-04
5037	PEBP1	phosphatidylethanolamine binding protein 1	205353_s_at	JE	I51	5769	1132.6946	3.1489	0.0023	2e-04
10406	WFDC2	WAP four-disulfide core domain 2	203892_at	IP	I17	409	1258.6114	3.159	0.0043	3e-04
5176	SERPINF1	serpin peptidase inhibitor, clade F (alpha-2 antiplasmin, pigment epithelium derived factor), member 1	202283_at	ID	I4	6356	1300.8439	2.6846	0.0052	4e-04
351	APP	amyloid beta (A4) precursor protein	200602_at	IB	I2	4606	1440.633	2.9445	0.0099	9e-04
1951	CELSR3	cadherin, EGF LAG seven-pass G-type receptor 3 (flamingo homolog, Drosophila)	205165_at	IA	I1	1952	1490.9074	2.8041	0.0117	0.0011
4072	EPCAM	epithelial cell adhesion molecule	201839_s_at	IX	I31	5119	1758.9222	2.7058	0.0317	0.0033

## Sheet: U87_crossPlatform_D
EntrezID	GeneSymbol	GeneName	AffymetrixID	IlluminaID	Clan	Family	geneindex	RP/Rsum	FC:(class1/class2)	pfp	Pvalue
22795	NID2	nidogen 2 (osteonidogen)	204114_at	ILMN_1698706	IX	I31	4600	20.3219	NA	0	0
3486	IGFBP3	insulin-like growth factor binding protein 3	210095_s_at	ILMN_1746085	IX	I31	1251	145.8202	3.0396	0	0
9902	MRC2	mannose receptor, C type 2	209280_at	ILMN_1783946	JB	I63	3827	177.4163	2.7619	1e-04	0
871	SERPINH1	serpin peptidase inhibitor, clade H (heat shock protein 47), member 1, (collagen binding protein 1)	207714_s_at	ILMN_1751028	ID	I4	354	259.2819	2.321	3e-04	0
8722	CTSF	cathepsin F	203657_s_at	ILMN_1804955	JF	I29	3237	320.4695	2.0664	8e-04	0
329	BIRC2	baculoviral IAP repeat-containing 2	202076_at	ILMN_2182704	IV	I32	133	451.3483	1.6761	0.0033	1e-04
331	XIAP	X-linked inhibitor of apoptosis	206536_s_at	ILMN_1815361	IV	I32	135	540.4989	1.5693	0.0063	3e-04
1462	VCAN	versican	204619_s_at	ILMN_1687301	JB	I63	563	618.6709	1.3898	0.0106	5e-04
7078	TIMP3	TIMP metallopeptidase inhibitor 3	201147_s_at	ILMN_1701461	IT	I35	2693	779.5941	1.3978	0.0241	0.0016
831	CAST	calpastatin	1564010_at	ILMN_1783627	II	I27	335	787.0653	1.302	0.025	0.0017
57448	BIRC6	baculoviral IAP repeat-containing 6	1569415_at	ILMN_1801605	IV	I32	7062	789.7501	1.3173	0.0255	0.0017
135228	CD109	CD109 molecule	226545_at	ILMN_1680364	IL	I39	9123	945.4936	1.2731	0.0461	0.0037
8434	RECK	reversion-inducing-cysteine-rich protein with kazal motifs	1558115_at	ILMN_1688630	IA	I1	3099	948.1417	NA	0.0464	0.0038

## Sheet: U87_samePlatform_D
EntrezID	GeneSymbol	GeneName	AffymetrixID	Clan	Family	geneindex	RP/Rsum	FC:(class1/class2)	pfp	Pvalue
3485	IGFBP2	insulin-like growth factor binding protein 2, 36kDa	202718_at	IX	I31	4592	10.2438	7.475	0	0
871	SERPINH1	serpin peptidase inhibitor, clade H (heat shock protein 47), member 1, (collagen binding protein 1)	207714_s_at	ID	I4	11505	50.0766	3.3811	0	0
22795	NID2	nidogen 2 (osteonidogen)	204114_at	IX	I31	2286	62.686	3.0026	0	0
3488	IGFBP5	insulin-like growth factor binding protein 5	203424_s_at	IX	I31	4595	84.8381	2.5666	0	0
11167	FSTL1	follistatin-like 1	208782_at	IA	I1	1018	103.487	2.1899	0	0
4811	NID1	nidogen 1	202007_at	IX	I31	5601	138.3649	2.205	3e-04	0
64123	ELTD1	EGF, latrophilin and seven transmembrane domain containing 1	219134_at	JB	I63	8808	148.5302	1.8248	3e-04	0
6678	SPARC	secreted protein, acidic, cysteine-rich (osteonectin)	200665_s_at	IA	I1	9303	206.4243	1.7001	3e-04	0
1462	VCAN	versican	204619_s_at	JB	I63	1526	172.6207	1.6905	3e-04	0
56925	LXN	latexin	218729_at	IH	I47	7848	232.6441	1.4941	5e-04	0
51232	CRIM1	cysteine rich transmembrane BMP regulator 1 (chordin-like)	202551_s_at	IM	I15	6048	312.954	1.6794	0.0015	0
6695	SPOCK1	sparc/osteonectin, cwcv and kazal-like domains proteoglycan (testican) 1	202363_at	IA	I1	9315	357.2233	1.3345	0.0027	0
3730	KAL1	Kallmann syndrome 1 sequence	205206_at	IP	I17	4777	461.9848	1.1456	0.0082	2e-04
5176	SERPINF1	serpin peptidase inhibitor, clade F (alpha-2 antiplasmin, pigment epithelium derived factor), member 1	202283_at	ID	I4	6356	599.8599	1.4693	0.0199	4e-04
2	A2M	alpha-2-macroglobulin	217757_at	IL	I39	1999	653.6254	1.0741	0.0266	6e-04
3487	IGFBP4	insulin-like growth factor binding protein 4	201508_at	IX	I31	4594	731.5991	1.4163	0.0395	0.001

## Sheet: U373_crossPlatform_D
EntrezID	GeneSymbol	GeneName	AffymetrixID	IlluminaID	Clan	Family	geneindex	RP/Rsum	FC:(class1/class2)	pfp	Pvalue
3485	IGFBP2	insulin-like growth factor binding protein 2, 36kDa	202718_at	ILMN_1725193	IX	I31	1235	316.8919	2.258	0.0037	1e-04
831	CAST	calpastatin	1564010_at	ILMN_1774674	II	I27	321	428.5988	1.8337	0.0105	4e-04
9902	MRC2	mannose receptor, C type 2	209280_at	ILMN_1783946	JB	I63	3826	436.8781	1.9207	0.0111	4e-04
58189	WFDC1	opioid receptor, mu 1	209675_s_at	ILMN_1660808	IP	I17	7188	555.6167	1.7198	0.0246	0.0012
7078	TIMP3	TIMP metallopeptidase inhibitor 3	201147_s_at	ILMN_1701461	IT	I35	2686	593.9643	1.7262	0.0305	0.0016
329	BIRC2	baculoviral IAP repeat-containing 2	202076_at	ILMN_2182704	IV	I32	133	620.5433	1.573	0.0356	0.0019

## Sheet: U373_samePlatform_D
EntrezID	GeneSymbol	GeneName	AffymetrixID	Clan	Family	geneindex	RP/Rsum	FC:(class1/class2)	pfp	Pvalue
3487	IGFBP4	insulin-like growth factor binding protein 4	201508_at	IX	I31	4594	14.2026	11.7772	0	0
22795	NID2	nidogen 2 (osteonidogen)	204114_at	IX	I31	2286	27.1058	10.3251	0	0
1293	COL6A3	collagen, type VI, alpha 3	201438_at	IB	I2	1349	27.2352	9.576	0	0
3486	IGFBP3	insulin-like growth factor binding protein 3	210095_s_at	IX	I31	4593	38.8454	8.0703	0	0
871	SERPINH1	serpin peptidase inhibitor, clade H (heat shock protein 47), member 1, (collagen binding protein 1)	207714_s_at	ID	I4	11505	45.3905	7.3475	0	0
56925	LXN	latexin	218729_at	IH	I47	7848	52.5312	6.4678	0	0
11167	FSTL1	follistatin-like 1	208782_at	IA	I1	1018	101.6492	4.3352	0	0
6447	SCG5	secretogranin V (7B2 protein)	203889_at	I-	I21	8923	119.4203	4.0737	1e-04	0
7078	TIMP3	TIMP metallopeptidase inhibitor 3	201147_s_at	IT	I35	9603	284.6789	3.6096	0.0013	0
5176	SERPINF1	serpin peptidase inhibitor, clade F (alpha-2 antiplasmin, pigment epithelium derived factor), member 1	202283_at	ID	I4	6356	274.753	3.3298	0.0012	0
64123	ELTD1	EGF, latrophilin and seven transmembrane domain containing 1	219134_at	JB	I63	8808	164.4059	3.287	1e-04	0
3730	KAL1	Kallmann syndrome 1 sequence	205206_at	IP	I17	4777	244.0304	2.6743	6e-04	0
7980	TFPI2	tissue factor pathway inhibitor 2	209277_at	IB	I2	10456	327.3688	2.3524	0.0027	0
10653	SPINT2	serine peptidase inhibitor, Kunitz type, 2	210715_s_at	IB	I2	628	687.2291	2.3342	0.0381	8e-04
